# Supplementary material for: A genetic variant controls interferon-β gene expression in human myeloid cells by preventing C/EBP-β binding on a conserved enhancer
Source: PLoS Genet. 2020 Nov 4;16(11):e1009090. doi: 10.1371/journal.pgen.1009090 (PMC7641354; doi:10.1371/journal.pgen.1009090)
Supplement: S2 Table — (XLSX) [file pgen.1009090.s007.xlsx]

## Sheet: Feuil1
S2 Table : List of SNPs significantly associated with IFNB1 expression (FWER<0.01, based on permutations)
For each SNP the derived allele is computed based on 6EPO alignments. When ancestral allele is unknown, minor allele is provided instead in parentheses.
daf: derived allele frequency. When derived allele is unknow, minor allele frequency is provided instead.
Peak eQTL is defined as the most significant SNP across 5 conditions, r2 is computed across all individuals (100 of African-descent and 100 of Europeans descent)
Regulatory elements are defined based on the Regulatory Build from Ensembl v80 (Zerbino et al, Genome Biology, 2015) and TFBS are defined based on chip-Seq data from Encode (clustered TFBS peaks v3).
GerpRS measures base-wise conservation across mammals (Davydov, PLoS Comp Bio, 2010). A GerpRS>2 indicates conservations, whereas a GerpRS<2 indicates neutral evolution.
													NS			LPS			PAM3CSK4			R848			IAV
snp.name	chromosome	position	Major allele	Minor allele (derived)	daf EUB	daf AFB	r2 with eQTL peak	Ortholog murine enhancer (E1-E6)	Regulatory Element	experimentally confirmed TFBS	GerpRS	Conserved TFBS	pvalue	beta	R2	pvalue	beta	R2	pvalue	beta	R2	pvalue	beta	R2	pvalue	beta	R2
rs12551341	9	21014628	T	C	0.23	0.28	1				1.09		0.00817256	-0.0849939	0.0348023	5.80111e-10	-0.356112	0.189306	2.48492e-08	-0.216559	0.148185	8.90205e-05	-0.3303	0.0781057	0.843198	-0.0173297	0.000199097
rs12553564	9	21017240	A	G	0.23	0.28	1	E5	Enhancer	CEBPB,USF1,MAFK,FOSL2,MYC,FOS,STAT3	4.15	CEBPA, CEBPB, FOXA1, FOXC1, FOXD2, FOXI1, FOXL1, FOXO4, FOXP3, MEIS1, MEIS3, THAP1, HIC2, NFIA, NFIC,	0.00817256	-0.0849939	0.0348023	5.80111e-10	-0.356112	0.189306	2.48492e-08	-0.216559	0.148185	8.90205e-05	-0.3303	0.0781057	0.843198	-0.0173297	0.000199097
rs2275888	9	21017884	T	C	0.23	0.295	0.964159				-7.38		0.0039206	-0.0916498	0.041257	6.02585e-10	-0.352381	0.18898	2.17067e-08	-0.215312	0.149337	7.71103e-05	-0.329892	0.0794281	0.762132	-0.0262616	0.000466133
rs10811449	9	21009191	G	A	0.225	0.24	0.906695				-0.517		0.0357023	-0.071508	0.0220893	2.20502e-09	-0.364246	0.177761	1.91952e-08	-0.230381	0.150384	7.19779e-05	-0.353153	0.080062	0.650808	-0.0418682	0.00104212
rs58788481	9	21018810	(GC)	(G)	-0.23	-0.23	0.863197				0.724		0.013417	-0.0828991	0.0304816	9.40793e-08	-0.323678	0.144489	6.59589e-07	-0.202936	0.11986	0.000170085	-0.330774	0.0721357	0.627196	0.044334	0.00119969
rs7871739	9	21020114	T	A	0.235	0.33	0.856572				0.202		0.00367381	-0.0921028	0.0418305	2.58146e-07	-0.297004	0.135339	1.79983e-08	-0.216034	0.150931	0.000341935	-0.299318	0.0656828	0.86155	0.0151029	0.000154775
rs6475498	9	21021246	T	C	0.235	0.33	0.856572				-0.298		0.00367381	-0.0921028	0.0418305	2.58146e-07	-0.297004	0.135339	1.79983e-08	-0.216034	0.150931	0.000341935	-0.299318	0.0656828	0.86155	0.0151029	0.000154775
rs7033035	9	21021385	A	G	0.235	0.33	0.856572				0.109		0.00367381	-0.0921028	0.0418305	2.58146e-07	-0.297004	0.135339	1.79983e-08	-0.216034	0.150931	0.000341935	-0.299318	0.0656828	0.86155	0.0151029	0.000154775
rs12115505	9	21022500	A	C	0.235	0.33	0.856572				0.109		0.00367381	-0.0921028	0.0418305	2.58146e-07	-0.297004	0.135339	1.79983e-08	-0.216034	0.150931	0.000341935	-0.299318	0.0656828	0.86155	0.0151029	0.000154775
rs7868923	9	21023446	C	T	0.235	0.33	0.856572				n.a.		0.00367381	-0.0921028	0.0418305	2.58146e-07	-0.297004	0.135339	1.79983e-08	-0.216034	0.150931	0.000341935	-0.299318	0.0656828	0.86155	0.0151029	0.000154775
rs35641645	9	21024670	G	A	0.235	0.33	0.856572				-2.03		0.00367381	-0.0921028	0.0418305	2.58146e-07	-0.297004	0.135339	1.79983e-08	-0.216034	0.150931	0.000341935	-0.299318	0.0656828	0.86155	0.0151029	0.000154775
rs9777591	9	21021952	G	A	0.23	0.245	0.842462				0.109		0.0125899	-0.0849041	0.031034	1.21884e-07	-0.325843	0.142149	2.35066e-08	-0.229452	0.148659	0.000107815	-0.345423	0.0763409	0.925913	0.0086183	4.40029e-05
rs2298260	9	21029330	T	C	0.235	0.29	0.748122				4.12	FOXA1, FOXD2, FOXL1, FOXP3, NKX2-8, NOTO, BARHL2, BSX, DLX6, FOXB1, FOXC1, FOXC2, FOXD1, FOXG1, FOXI1, FOXK2, FOXO3, FOXO4, FOXO6, FOXP1, FOXP2, GSX1, HOXB3, ISX, MNX1, NKX6-1, NKX6-2, RAX, SOX15, SRF, SRY, STAT3	0.0123269	-0.082719	0.0312176	1.12186e-06	-0.292852	0.121874	1.29845e-08	-0.226648	0.153703	0.000508549	-0.302327	0.0620108	0.980923	-0.00215278	2.90968e-06
rs10964800	9	21028636	C	T	0.235	0.29	0.747456		Enhancer	MAFK	1.24		0.0137574	-0.0815659	0.0302642	5.04342e-07	-0.30208	0.129222	1.26051e-08	-0.227166	0.153954	0.000483095	-0.303931	0.0624859	0.951991	-0.00542841	1.84466e-05
rs71496869	9	21020232	(GAC)	(G)	-0.235	-0.4	0.693061				0.432		0.000490871	-0.108962	0.0596737	3.80162e-06	-0.265654	0.110562	2.42567e-07	-0.197479	0.12858	0.00260961	-0.250408	0.046888	0.673758	0.0361063	0.000901563
rs2039389	9	20801595	A	G	0.285	0.33	0.349344				0.121		0.032993	-0.0689616	0.022757	3.77026e-06	-0.27233	0.110639	1.65444e-05	-0.170527	0.0913502	0.000234882	-0.311782	0.0691544	0.537582	0.054167	0.00193217
rs10964817	9	21056085	C	T	0.565	0.485	0.265007				1.33		0.000188533	-0.102889	0.0681698	8.93672e-07	-0.248653	0.123969	2.34892e-07	-0.17466	0.128859	0.00368646	-0.213574	0.0437037	0.0512143	0.147051	0.0191587
