# Supplementary material for: A genetic variant controls interferon-β gene expression in human myeloid cells by preventing C/EBP-β binding on a conserved enhancer
Source: PLoS Genet. 2020 Nov 4;16(11):e1009090. doi: 10.1371/journal.pgen.1009090 (PMC7641354; doi:10.1371/journal.pgen.1009090)
Supplement: S3 Table — (XLSX) [file pgen.1009090.s008.xlsx]

## Sheet: Feuil1
S3 Table
Ensemble Gene ID	symbol	Association P-value	log2 fold change in expression for each minor allele of rs12553564	% of variance explained by rs12553564
ENSG00000101342	C20orf118	2.27678e-27	-0.668737	0.590294
ENSG00000225886	RP11-288L9.4	1.4484e-26	-0.999873	0.550634
ENSG00000133106	EPSTI1	4.37162e-25	-0.737579	0.515071
ENSG00000138496	PARP9	1.48615e-24	-0.767738	0.506752
ENSG00000137200	FTSJD2	3.47558e-24	-0.479315	0.485132
ENSG00000130813	C19orf66	7.89102e-24	-0.598596	0.530111
ENSG00000115415	STAT1	8.87131e-24	-0.650802	0.517364
ENSG00000132530	XAF1	1.07885e-23	-0.753508	0.479022
ENSG00000135899	SP110	1.17333e-23	-0.855002	0.500259
ENSG00000132274	TRIM22	1.80887e-23	-0.849141	0.48833
ENSG00000185745	IFIT1	2.43005e-23	-1.42542	0.492885
ENSG00000269640	CTD-2521M24.9	2.80407e-23	-0.627621	0.54037
ENSG00000130589	HELZ2	2.97362e-23	-0.703018	0.504335
ENSG00000225963	AC009950.2	3.0511e-23	-0.646791	0.508832
ENSG00000185722	ANKFY1	3.79099e-23	-0.407613	0.524784
ENSG00000055332	EIF2AK2	4.44312e-23	-0.683821	0.488599
ENSG00000140464	PML	4.79612e-23	-0.791055	0.521019
ENSG00000138035	PNPT1	5.43294e-23	-0.931176	0.495393
ENSG00000173193	PARP14	8.98134e-23	-0.609897	0.522452
ENSG00000157601	MX1	9.83073e-23	-1.04355	0.471732
ENSG00000152778	IFIT5	9.96593e-23	-0.7374	0.481277
ENSG00000068079	IFI35	1.43859e-22	-0.799806	0.488947
ENSG00000183486	MX2	1.68823e-22	-0.917559	0.489024
ENSG00000173786	CNP	1.8224e-22	-0.577462	0.490373
ENSG00000067066	SP100	1.97538e-22	-0.385932	0.510571
ENSG00000173821	RNF213	2.0405e-22	-0.602069	0.523442
ENSG00000101347	SAMHD1	2.11525e-22	-0.703656	0.513273
ENSG00000205413	SAMD9	3.08408e-22	-0.847001	0.500853
ENSG00000130303	BST2	3.10428e-22	-0.617628	0.465288
ENSG00000196684	HSH2D	3.5945e-22	-1.02004	0.505057
ENSG00000059378	PARP12	3.94931e-22	-0.578629	0.509113
ENSG00000170581	STAT2	4.39641e-22	-0.619055	0.492499
ENSG00000119917	IFIT3	5.04986e-22	-1.2113	0.494026
ENSG00000111335	OAS2	5.29401e-22	-0.873512	0.470246
ENSG00000111331	OAS3	5.36464e-22	-0.830565	0.454838
ENSG00000138646	HERC5	6.06914e-22	-1.13133	0.492801
ENSG00000155363	MOV10	8.73916e-22	-0.74271	0.519246
ENSG00000177409	SAMD9L	1.13427e-21	-0.964357	0.483204
ENSG00000184979	USP18	1.22851e-21	-1.32954	0.488305
ENSG00000136514	RTP4	1.55674e-21	-0.940029	0.50064
ENSG00000254470	AP5B1	1.67124e-21	-0.291078	0.486797
ENSG00000156587	UBE2L6	1.74951e-21	-0.78903	0.488834
ENSG00000089127	OAS1	2.41571e-21	-0.922882	0.482045
ENSG00000137965	IFI44	2.50761e-21	-0.877107	0.483012
ENSG00000126709	IFI6	3.43659e-21	-0.988092	0.455608
ENSG00000132256	TRIM5	4.65595e-21	-0.725576	0.48429
ENSG00000168961	LGALS9	4.80505e-21	-0.702415	0.451309
ENSG00000116863	ADPRHL2	5.26641e-21	-0.391801	0.458496
ENSG00000137959	IFI44L	7.93534e-21	-1.12695	0.455753
ENSG00000160932	LY6E	9.96188e-21	-0.909791	0.421521
ENSG00000106785	TRIM14	1.04547e-20	-0.701555	0.468044
ENSG00000188313	PLSCR1	1.19814e-20	-0.597616	0.473923
ENSG00000112773	FAM46A	1.28504e-20	-0.723213	0.463117
ENSG00000132109	TRIM21	1.35557e-20	-0.444644	0.504053
ENSG00000169871	TRIM56	1.63189e-20	-0.320974	0.480598
ENSG00000185404	SP140L	2.00257e-20	-0.645648	0.472896
ENSG00000258659	TRIM34	2.14872e-20	-0.67353	0.487209
ENSG00000088827	SIGLEC1	2.49512e-20	-1.20365	0.51033
ENSG00000110057	UNC93B1	2.57577e-20	-0.563569	0.455801
ENSG00000138642	HERC6	3.00887e-20	-0.777103	0.463836
ENSG00000002549	LAP3	3.74191e-20	-0.696246	0.428198
ENSG00000136816	TOR1B	4.63594e-20	-0.566237	0.442746
ENSG00000121858	TNFSF10	7.67734e-20	-1.39256	0.445781
ENSG00000134321	RSAD2	1.08955e-19	-1.35253	0.513959
ENSG00000134326	CMPK2	1.1473e-19	-0.961208	0.492436
ENSG00000111912	NCOA7	1.3951e-19	-1.12936	0.495462
ENSG00000163565	IFI16	1.43548e-19	-0.605828	0.445257
ENSG00000178685	PARP10	1.44536e-19	-0.581844	0.483987
ENSG00000136147	PHF11	1.81824e-19	-0.443433	0.45018
ENSG00000115267	IFIH1	1.89062e-19	-0.619937	0.476586
ENSG00000163840	DTX3L	1.89391e-19	-0.547502	0.469308
ENSG00000141664	ZCCHC2	1.94321e-19	-0.332128	0.473691
ENSG00000140853	NLRC5	2.47031e-19	-0.662241	0.461387
ENSG00000221963	APOL6	2.48675e-19	-0.686219	0.511941
ENSG00000213928	IRF9	3.33871e-19	-0.232943	0.39065
ENSG00000102524	TNFSF13B	4.3222e-19	-0.848331	0.473605
ENSG00000107201	DDX58	4.8861e-19	-0.821519	0.459225
ENSG00000108771	DHX58	5.57391e-19	-0.769325	0.55626
ENSG00000105402	NAPA	7.20527e-19	-0.395887	0.446232
ENSG00000119922	IFIT2	7.7481e-19	-1.22335	0.447269
ENSG00000137628	DDX60	1.22963e-18	-0.519185	0.444663
ENSG00000206190	ATP10A	1.40272e-18	-0.725168	0.437159
ENSG00000185507	IRF7	1.51569e-18	-0.547563	0.428658
ENSG00000168394	TAP1	1.67127e-18	-0.506398	0.467065
ENSG00000172936	MYD88	1.67896e-18	-0.374746	0.399296
ENSG00000160710	ADAR	2.09562e-18	-0.382389	0.409489
ENSG00000105726	ATP13A1	3.05397e-18	-0.27419	0.381785
ENSG00000125826	RBCK1	5.3343e-18	-0.378954	0.451798
ENSG00000086065	CHMP5	7.20813e-18	-0.306864	0.402682
ENSG00000100220	C22orf28	9.86083e-18	-0.562241	0.447357
ENSG00000196116	TDRD7	1.28696e-17	-0.493244	0.465792
ENSG00000269728	RP11-145M9.4	1.29931e-17	-0.383306	0.42722
ENSG00000168062	BATF2	1.61476e-17	-0.93761	0.453745
ENSG00000187608	ISG15	1.74351e-17	-1.03851	0.422554
ENSG00000145016	KIAA0226	2.0634e-17	-0.50816	0.417867
ENSG00000142089	IFITM3	2.06438e-17	-1.12314	0.347509
ENSG00000079263	SP140	3.25119e-17	-0.606723	0.40971
ENSG00000204267	TAP2	3.6597e-17	-0.446881	0.405511
ENSG00000267387	CTD-2240E14.4	4.08404e-17	-0.357569	0.466132
ENSG00000182179	UBA7	4.82709e-17	-0.661594	0.410117
ENSG00000239713	APOBEC3G	4.84079e-17	-0.622926	0.41694
ENSG00000197536	C5orf56	5.03115e-17	-0.5104	0.48369
ENSG00000100342	APOL1	5.63143e-17	-0.617633	0.489701
ENSG00000223960	AC009948.5	6.74253e-17	-0.533464	0.464619
ENSG00000146859	TMEM140	7.10098e-17	-0.481154	0.476265
ENSG00000135114	OASL	7.55302e-17	-0.673054	0.432327
ENSG00000123609	NMI	9.11565e-17	-0.459662	0.350811
ENSG00000260336	RP11-395B7.7	9.28189e-17	-0.213587	0.528046
ENSG00000114450	GNB4	9.53208e-17	-0.38596	0.4227
ENSG00000133216	EPHB2	1.56747e-16	-0.533031	0.42333
ENSG00000172432	GTPBP2	1.64257e-16	-0.225184	0.355305
ENSG00000184898	RBM43	2.01755e-16	-0.378669	0.402871
ENSG00000196141	SPATS2L	2.0813e-16	-0.644178	0.421475
ENSG00000137198	GMPR	3.25302e-16	-0.843521	0.418557
ENSG00000138385	SSB	3.36442e-16	-0.444109	0.415781
ENSG00000008130	NADK	3.47987e-16	-0.391001	0.409886
ENSG00000137275	RIPK1	3.54649e-16	-0.221885	0.378946
ENSG00000120539	MASTL	4.09085e-16	-0.442422	0.314153
ENSG00000269481	CTD-2521M24.6	4.89899e-16	-0.34654	0.500198
ENSG00000163486	SRGAP2	4.90102e-16	-0.552638	0.409443
ENSG00000114127	XRN1	5.4282e-16	-0.543517	0.41521
ENSG00000158042	MRPL17	7.80092e-16	-0.341165	0.347329
ENSG00000102699	PARP4	8.16388e-16	-0.31152	0.373203
ENSG00000204264	PSMB8	8.31525e-16	-0.311672	0.356186
ENSG00000164327	RICTOR	8.65826e-16	-0.256501	0.381087
ENSG00000185880	TRIM69	1.06312e-15	-0.389678	0.373769
ENSG00000146425	DYNLT1	1.27176e-15	-0.517796	0.416238
ENSG00000116663	FBXO6	1.36899e-15	-0.327818	0.413237
ENSG00000102081	FMR1	1.46946e-15	-0.223572	0.398259
ENSG00000003400	CASP10	1.56532e-15	-0.512609	0.377887
ENSG00000100911	PSME2	1.60228e-15	-0.346337	0.398937
ENSG00000141971	FAM125A	1.9893e-15	-0.372084	0.549368
ENSG00000128335	APOL2	2.33726e-15	-0.480957	0.508362
ENSG00000169245	CXCL10	2.3473e-15	-1.39725	0.381684
ENSG00000175550	DRAP1	2.35716e-15	-0.295606	0.356756
ENSG00000234127	TRIM26	2.50915e-15	-0.330049	0.375319
ENSG00000061938	TNK2	2.715e-15	-0.444793	0.41512
ENSG00000244498	RP11-477J21.5	3.58641e-15	-0.464014	0.353148
ENSG00000096968	JAK2	3.65352e-15	-0.552987	0.384723
ENSG00000162654	GBP4	3.6848e-15	-0.905112	0.409357
ENSG00000101596	SMCHD1	3.87425e-15	-0.404781	0.397775
ENSG00000010030	ETV7	4.84808e-15	-0.868793	0.477152
ENSG00000269720	CTD-2521M24.5	5.16804e-15	-0.377284	0.487511
ENSG00000099968	BCL2L13	5.26236e-15	-0.325379	0.424846
ENSG00000128383	APOBEC3A	5.31151e-15	-1.08429	0.390484
ENSG00000213689	TREX1	5.34057e-15	-0.404045	0.32714
ENSG00000138760	SCARB2	5.40661e-15	-0.391103	0.391978
ENSG00000108700	CCL8	6.2839e-15	-1.29056	0.435886
ENSG00000137414	FAM8A1	7.0268e-15	-0.450859	0.369881
ENSG00000122643	NT5C3	7.29458e-15	-0.931425	0.387801
ENSG00000117475	BLZF1	8.54395e-15	-0.340869	0.397597
ENSG00000117228	GBP1	8.76064e-15	-0.717952	0.405478
ENSG00000060491	OGFR	8.949e-15	-0.314345	0.379239
ENSG00000242539	AC007620.3	9.27869e-15	-0.331775	0.37507
ENSG00000136874	STX17	9.52997e-15	-0.334351	0.347848
ENSG00000172183	ISG20	1.05084e-14	-0.900406	0.387654
ENSG00000122783	C7orf49	1.24512e-14	-0.389485	0.464794
ENSG00000152061	RABGAP1L	1.24558e-14	-0.702536	0.349191
ENSG00000107262	BAG1	1.36235e-14	-0.285175	0.366896
ENSG00000038210	PI4K2B	1.49822e-14	-0.422555	0.335626
ENSG00000155287	SLC25A28	1.80814e-14	-0.37044	0.461965
ENSG00000100226	GTPBP1	1.9716e-14	-0.344039	0.395083
ENSG00000135148	TRAFD1	2.14139e-14	-0.378681	0.370173
ENSG00000137842	TMEM62	2.83869e-14	-0.516357	0.352599
ENSG00000163644	PPM1K	2.89792e-14	-0.575614	0.375379
ENSG00000263069	CTD-2047H16.4	3.1526e-14	-0.293593	0.442911
ENSG00000196628	TCF4	3.33183e-14	-0.450302	0.361774
ENSG00000188610	FAM72B	4.60262e-14	-0.381779	0.374333
ENSG00000204217	BMPR2	5.68646e-14	-0.275111	0.399346
ENSG00000132952	USPL1	6.13807e-14	-0.201022	0.332753
ENSG00000230149	RP3-508I15.19	6.18375e-14	-0.34121	0.407284
ENSG00000163563	MNDA	6.27233e-14	-0.732507	0.375841
ENSG00000215126	CBWD7	6.28764e-14	-0.297469	0.270422
ENSG00000240065	PSMB9	1.00231e-13	-0.538387	0.303214
ENSG00000214872	SMTNL1	1.18644e-13	-0.422177	0.417324
ENSG00000229874	RP11-312O7.2	1.22219e-13	-0.397805	0.370128
ENSG00000106560	GIMAP2	1.39028e-13	-0.445826	0.338323
ENSG00000008869	HEATR5B	1.41631e-13	-0.387145	0.469984
ENSG00000136682	CBWD2	1.70267e-13	-0.329964	0.260013
ENSG00000171855	IFNB1	2.64708e-13	-0.449286	0.410925
ENSG00000234290	AC116366.6	3.44409e-13	-0.299478	0.428682
ENSG00000188157	AGRN	3.99485e-13	-0.306409	0.433764
ENSG00000146192	FGD2	4.0714e-13	-0.594813	0.312688
ENSG00000100918	REC8	4.34199e-13	-0.219698	0.385305
ENSG00000236933	RP11-439A17.7	4.4324e-13	-0.364046	0.35333
ENSG00000185201	IFITM2	4.78851e-13	-0.626503	0.306477
ENSG00000030066	NUP160	4.82697e-13	-0.201893	0.294509
ENSG00000228318	AP001610.5	5.21055e-13	-0.333529	0.380126
ENSG00000198133	TMEM229B	5.53254e-13	-0.493848	0.449539
ENSG00000177294	FBXO39	5.54373e-13	-0.499286	0.251051
ENSG00000225964	AC017076.5	6.20448e-13	-0.602537	0.382484
ENSG00000134758	RNF138	6.64756e-13	-0.288143	0.304889
ENSG00000163872	YEATS2	8.25552e-13	-0.373252	0.398714
ENSG00000123992	DNPEP	8.54532e-13	-0.214093	0.360541
ENSG00000137947	GTF2B	1.06552e-12	-0.216004	0.351062
ENSG00000159228	CBR1	1.10643e-12	-0.476227	0.38164
ENSG00000179044	EXOC3L1	1.22731e-12	-0.404127	0.306881
ENSG00000165259	HDX	1.35516e-12	-0.328406	0.334189
ENSG00000013374	NUB1	1.38866e-12	-0.463421	0.359702
ENSG00000196369	SRGAP2B	1.64802e-12	-0.373344	0.345743
ENSG00000162714	ZNF496	2.02045e-12	-0.273377	0.363722
ENSG00000122068	FYTTD1	2.39128e-12	-0.200942	0.282916
ENSG00000128394	APOBEC3F	2.53516e-12	-0.484902	0.310157
ENSG00000204261	XXbac-BPG246D15.8	2.55778e-12	-0.217545	0.301742
ENSG00000105939	ZC3HAV1	2.56913e-12	-0.445504	0.389371
ENSG00000162772	ATF3	2.65658e-12	-0.312445	0.323975
ENSG00000106392	C1GALT1	3.0612e-12	-0.316211	0.271437
ENSG00000243650	Metazoa_SRP	3.18777e-12	-0.299728	0.401879
ENSG00000103313	MEFV	4.00335e-12	-0.416581	0.250989
ENSG00000161692	DBF4B	4.01569e-12	-0.310403	0.411338
ENSG00000196550	FAM72A	4.39417e-12	-0.426524	0.362299
ENSG00000185885	IFITM1	5.12989e-12	-0.857793	0.2581
ENSG00000177989	ODF3B	5.57509e-12	-0.341918	0.308971
ENSG00000147996	CBWD5	5.96813e-12	-0.275067	0.236223
ENSG00000237059	AC083863.7	6.18351e-12	-0.378961	0.36179
ENSG00000075234	TTC38	8.19945e-12	-0.33301	0.229676
ENSG00000117010	ZNF684	9.38305e-12	-0.317506	0.398307
ENSG00000133943	C14orf159	9.63315e-12	-0.341458	0.240658
ENSG00000104518	GSDMD	1.15666e-11	-0.339157	0.333909
ENSG00000128284	APOL3	1.18306e-11	-0.558569	0.436777
ENSG00000117226	GBP3	1.23793e-11	-0.631697	0.392822
ENSG00000138688	KIAA1109	1.32607e-11	-0.325125	0.26742
ENSG00000196873	CBWD3	1.65718e-11	-0.243783	0.226719
ENSG00000164430	MB21D1	1.67871e-11	-0.342986	0.427656
ENSG00000163121	NEURL3	1.91492e-11	-0.77863	0.3213
ENSG00000162614	NEXN	2.08776e-11	-0.679936	0.370176
ENSG00000237276	C1ORF224	2.14687e-11	-0.343281	0.237993
ENSG00000096872	IFT74	2.41715e-11	-0.200676	0.279646
ENSG00000170175	CHRNB1	2.49855e-11	-0.300208	0.282069
ENSG00000269053	CTD-2521M24.8	2.61404e-11	-0.413445	0.369337
ENSG00000124256	ZBP1	2.70052e-11	-0.513453	0.267189
ENSG00000225075	RP11-426L16.3	3.00066e-11	-0.318404	0.339323
ENSG00000153814	JAZF1	3.00387e-11	-0.290119	0.253885
ENSG00000132694	ARHGEF11	3.21113e-11	-0.369139	0.373305
ENSG00000121060	TRIM25	3.37515e-11	-0.233091	0.3839
ENSG00000196814	FAM125B	3.41445e-11	-0.391547	0.366201
ENSG00000139180	NDUFA9	3.6137e-11	-0.2237	0.228728
ENSG00000110848	CD69	3.65277e-11	-0.464461	0.235989
ENSG00000151470	C4orf33	3.67179e-11	-0.241334	0.230687
ENSG00000156500	FAM122C	4.40754e-11	-0.220254	0.298579
ENSG00000104973	MED25	4.71275e-11	-0.203162	0.252433
ENSG00000149932	TMEM219	4.92397e-11	-0.288806	0.32708
ENSG00000179750	APOBEC3B	5.03302e-11	-0.839575	0.289845
ENSG00000154451	GBP5	5.39498e-11	-0.558523	0.339945
ENSG00000163666	HESX1	6.60019e-11	-0.637891	0.328182
ENSG00000180628	PCGF5	7.36557e-11	-0.231162	0.225478
ENSG00000225492	GBP1P1	7.62627e-11	-0.651936	0.374988
ENSG00000155313	USP25	7.95808e-11	-0.205374	0.261689
ENSG00000215784	FAM72D	9.21702e-11	-0.206576	0.335773
ENSG00000116001	TIA1	9.50954e-11	-0.215134	0.362834
ENSG00000232680	AC002511.3	9.56553e-11	-0.207084	0.266257
ENSG00000213064	SFT2D2	9.59999e-11	-0.225067	0.306128
ENSG00000172123	SLFN12	1.00468e-10	-0.391777	0.270945
ENSG00000188921	PTPLAD2	1.16707e-10	-0.291075	0.333278
ENSG00000130489	SCO2	1.29428e-10	-0.315334	0.324591
ENSG00000115155	OTOF	1.74213e-10	-0.499097	0.315597
ENSG00000233214	AC002511.2	1.80311e-10	-0.310564	0.228173
ENSG00000124357	NAGK	1.95363e-10	-0.35944	0.236741
ENSG00000116514	RNF19B	2.2061e-10	-0.256571	0.242104
ENSG00000163568	AIM2	2.39961e-10	-0.461153	0.279593
ENSG00000142599	RERE	2.42655e-10	-0.333129	0.326634
ENSG00000093072	CECR1	2.55856e-10	-0.372257	0.266281
ENSG00000123130	ACOT9	2.74714e-10	-0.201531	0.31817
ENSG00000171132	PRKCE	2.8349e-10	-0.207433	0.269306
ENSG00000204790	CBWD6	3.12466e-10	-0.227465	0.204107
ENSG00000136026	CKAP4	3.60865e-10	-0.208792	0.278845
ENSG00000025708	TYMP	4.92877e-10	-0.289276	0.248767
ENSG00000165806	CASP7	5.10211e-10	-0.312833	0.193129
ENSG00000146409	SLC18B1	5.46162e-10	-0.246756	0.279485
ENSG00000205220	PSMB10	5.74832e-10	-0.203361	0.299883
ENSG00000204516	MICB	6.04044e-10	-0.347354	0.284111
ENSG00000215068	AC025171.1	7.90366e-10	-0.210438	0.242162
ENSG00000151466	SCLT1	7.92129e-10	-0.202686	0.227797
ENSG00000127951	FGL2	9.22871e-10	-0.464729	0.226049
ENSG00000134470	IL15RA	1.08189e-09	-0.468737	0.349442
ENSG00000125347	IRF1	1.09067e-09	-0.276572	0.373692
ENSG00000140280	LYSMD2	1.33465e-09	-0.289036	0.227689
ENSG00000235750	KIAA0040	1.61272e-09	-0.482544	0.315489
ENSG00000198087	CD2AP	2.06669e-09	-0.272863	0.260033
ENSG00000172785	CBWD1	2.15336e-09	-0.23744	0.205333
ENSG00000118162	KPTN	2.28341e-09	-0.323137	0.449533
ENSG00000197272	IL27	2.61541e-09	-0.536479	0.370686
ENSG00000167601	AXL	2.62904e-09	-0.387045	0.425941
ENSG00000017483	SLC38A5	2.65278e-09	-0.39722	0.244331
ENSG00000169248	CXCL11	2.90295e-09	-0.734145	0.25757
ENSG00000164674	SYTL3	3.12625e-09	-0.393193	0.315044
ENSG00000125844	RRBP1	3.27219e-09	-0.293724	0.202495
ENSG00000130066	SAT1	3.59213e-09	-0.212561	0.258412
ENSG00000106100	NOD1	3.92523e-09	-0.205859	0.360126
ENSG00000205302	SNX2	4.16746e-09	-0.204609	0.209836
ENSG00000114166	KAT2B	4.39508e-09	-0.271575	0.253551
ENSG00000163823	CCR1	4.413e-09	-0.278242	0.268136
ENSG00000111801	BTN3A3	4.60508e-09	-0.301436	0.1921
ENSG00000181381	DDX60L	4.71262e-09	-0.272381	0.195198
ENSG00000164691	TAGAP	5.08728e-09	-0.343777	0.373929
ENSG00000148175	STOM	5.16902e-09	-0.321598	0.306332
ENSG00000108679	LGALS3BP	5.26685e-09	-0.368068	0.273142
ENSG00000229754	CXCR2P1	5.7881e-09	-0.455539	0.250783
ENSG00000165949	IFI27	6.03576e-09	-0.797216	0.229422
ENSG00000172613	RAD9A	6.20552e-09	-0.250943	0.331291
ENSG00000169660	HEXDC	6.88829e-09	-0.200755	0.175439
ENSG00000119383	PPP2R4	6.935e-09	-0.233455	0.175678
ENSG00000171109	MFN1	6.98485e-09	-0.242278	0.294228
ENSG00000214013	GANC	7.05742e-09	-0.237269	0.226819
ENSG00000149131	SERPING1	7.38457e-09	-0.628316	0.328244
ENSG00000141574	SECTM1	7.96513e-09	-0.482762	0.330585
ENSG00000196187	TMEM63A	8.69852e-09	-0.245206	0.301445
ENSG00000197721	CR1L	9.11122e-09	-0.218206	0.284409
ENSG00000214262	ANKRD36BP1	9.62249e-09	-0.20223	0.247903
ENSG00000130775	THEMIS2	1.0599e-08	-0.260584	0.178786
ENSG00000026950	BTN3A1	1.31916e-08	-0.273489	0.206211
ENSG00000168016	TRANK1	1.41784e-08	-0.298075	0.222467
ENSG00000106605	BLVRA	1.46618e-08	-0.336141	0.238098
ENSG00000167207	NOD2	1.56447e-08	-0.273258	0.354732
ENSG00000256262	USP30-AS1	1.60225e-08	-0.292839	0.167742
ENSG00000173801	JUP	1.70928e-08	-0.669374	0.173069
ENSG00000133574	GIMAP4	1.92051e-08	-0.339908	0.199712
ENSG00000157693	C9orf91	2.66452e-08	-0.272865	0.214081
ENSG00000163412	EIF4E3	2.74461e-08	-0.2335	0.190305
ENSG00000168310	IRF2	2.94394e-08	-0.24631	0.160698
ENSG00000004468	CD38	3.44526e-08	-0.445252	0.347082
ENSG00000111224	PARP11	3.52999e-08	-0.208192	0.312485
ENSG00000203446	AC004988.1	4.01749e-08	-0.444123	0.434352
ENSG00000168404	MLKL	4.07178e-08	-0.2308	0.288166
ENSG00000144655	CSRNP1	4.09516e-08	-0.20159	0.273921
ENSG00000125148	MT2A	4.71477e-08	-0.33536	0.28178
ENSG00000104320	NBN	6.70656e-08	-0.221602	0.256113
ENSG00000267745	RP11-686D22.8	6.79958e-08	-0.236463	0.220587
ENSG00000213492	AC092661.2	7.06596e-08	-0.272783	0.165246
ENSG00000143344	RGL1	7.76337e-08	-0.240253	0.194572
ENSG00000188290	HES4	9.68662e-08	-0.465843	0.184651
ENSG00000168026	TTC21A	1.05505e-07	-0.232817	0.305563
ENSG00000076685	NT5C2	1.13317e-07	-0.209678	0.240873
ENSG00000166801	FAM111A	1.6141e-07	-0.207661	0.407111
ENSG00000173200	PARP15	1.65154e-07	-0.233952	0.219335
ENSG00000106066	CPVL	1.98917e-07	-0.278356	0.404052
ENSG00000181374	CCL13	2.21062e-07	-0.387074	0.438599
ENSG00000133313	CNDP2	2.23117e-07	-0.301108	0.16256
ENSG00000213533	TMEM110	2.47534e-07	-0.279193	0.334629
ENSG00000132669	RIN2	2.84638e-07	-0.249619	0.182981
ENSG00000135363	LMO2	3.36185e-07	-0.303688	0.144608
ENSG00000137449	CPEB2	3.40166e-07	-0.21596	0.222061
ENSG00000121900	TMEM54	3.58046e-07	-0.276728	0.381619
ENSG00000113368	LMNB1	4.00569e-07	-0.328371	0.362695
ENSG00000131203	IDO1	5.05349e-07	-0.597168	0.17976
ENSG00000254287	RP11-44K6.4	5.64506e-07	-0.383009	0.168262
ENSG00000038945	MSR1	6.51059e-07	-0.513915	0.303107
ENSG00000223177	RNA5SP39	8.79697e-07	-0.312104	0.243405
ENSG00000204525	HLA-C	8.82762e-07	-0.409178	0.155332
ENSG00000255639	RP11-234B24.6	9.83728e-07	-0.201379	0.144576
ENSG00000167208	SNX20	1.0923e-06	-0.246415	0.132053
ENSG00000123737	EXOSC9	1.19502e-06	-0.342711	0.23206
ENSG00000126262	FFAR2	1.458e-06	-0.33702	0.124052
ENSG00000132832	RP11-445H22.3	1.69223e-06	-0.264668	0.23594
ENSG00000196664	TLR7	1.78003e-06	-0.208906	0.125442
ENSG00000186431	FCAR	1.99327e-06	0.249494	0.118966
ENSG00000162645	GBP2	2.13454e-06	-0.264954	0.231343
ENSG00000165914	TTC7B	2.16426e-06	-0.265191	0.177193
ENSG00000204389	HSPA1A	2.18057e-06	-0.249522	0.208387
ENSG00000116691	MIIP	2.50177e-06	-0.205119	0.239984
ENSG00000020577	SAMD4A	2.66952e-06	-0.205505	0.125846
ENSG00000186063	AIDA	2.92715e-06	-0.225726	0.224112
ENSG00000110218	PANX1	2.94142e-06	-0.217168	0.257594
ENSG00000187741	FANCA	3.6581e-06	-0.300624	0.221138
ENSG00000180644	PRF1	3.83476e-06	-0.341637	0.148551
ENSG00000168297	PXK	4.12676e-06	0.223853	0.332486
ENSG00000131979	GCH1	4.59465e-06	-0.215318	0.222217
ENSG00000085831	TTC39A	4.63098e-06	-0.208625	0.272218
ENSG00000169385	RNASE2	5.03931e-06	-0.282876	0.284028
ENSG00000152689	RASGRP3	5.15887e-06	-0.224413	0.172489
ENSG00000118160	SLC8A2	5.17331e-06	-0.245343	0.31634
ENSG00000070190	DAPP1	5.50687e-06	-0.223858	0.27617
ENSG00000226004	RP11-10J5.1	5.83938e-06	-0.231864	0.303378
ENSG00000123240	OPTN	6.08367e-06	-0.293134	0.14992
ENSG00000243414	TICAM2	6.39593e-06	-0.212547	0.210568
ENSG00000268734	CTB-61M7.2	6.76873e-06	0.240041	0.109258
ENSG00000164683	HEY1	7.05999e-06	0.285569	0.240733
ENSG00000164308	ERAP2	7.75501e-06	-0.292356	0.118083
ENSG00000062282	DGAT2	8.58722e-06	0.20134	0.105336
ENSG00000149557	FEZ1	9.23109e-06	0.220505	0.232773
ENSG00000111846	GCNT2	9.50794e-06	-0.203401	0.173742
ENSG00000204388	HSPA1B	1.05503e-05	-0.239858	0.204354
ENSG00000136689	IL1RN	1.10099e-05	-0.225674	0.137497
ENSG00000198668	CALM1	1.10734e-05	-0.227214	0.105931
ENSG00000114446	IFT57	1.17478e-05	0.225571	0.349532
ENSG00000120337	TNFSF18	1.55619e-05	-0.404021	0.284682
ENSG00000164136	IL15	1.62186e-05	-0.244677	0.124097
ENSG00000205853	RFPL3-AS1	1.65695e-05	-0.204134	0.113558
ENSG00000140105	WARS	1.74392e-05	-0.23959	0.20177
ENSG00000163513	TGFBR2	2.07172e-05	0.215827	0.239172
ENSG00000108691	CCL2	2.35004e-05	-0.262841	0.285688
ENSG00000253958	CLDN23	2.37864e-05	-0.234611	0.269125
ENSG00000172594	SMPDL3A	2.50365e-05	0.208642	0.311657
ENSG00000101255	TRIB3	2.56971e-05	0.259587	0.36665
ENSG00000164825	DEFB1	2.77383e-05	-0.337898	0.105916
ENSG00000152766	ANKRD22	3.24098e-05	-0.308853	0.164504
ENSG00000263165	RP11-810M2.2	3.42565e-05	-0.255157	0.113929
ENSG00000182487	NCF1B	3.56619e-05	-0.247045	0.148925
ENSG00000120280	CXorf21	3.59565e-05	-0.260075	0.0962822
ENSG00000188820	FAM26F	6.31935e-05	-0.271756	0.285287
ENSG00000198142	SOWAHC	6.79373e-05	0.204556	0.114579
ENSG00000109390	NDUFC1	8.99805e-05	-0.219629	0.0815015
ENSG00000115590	IL1R2	9.02259e-05	-0.225691	0.445095
ENSG00000189060	H1F0	9.21471e-05	0.228657	0.260424
ENSG00000078098	FAP	0.000104296	-0.249749	0.19506
ENSG00000121380	BCL2L14	0.000116368	-0.298415	0.269767
ENSG00000113070	HBEGF	0.000152879	0.264503	0.0775534
ENSG00000106211	HSPB1	0.000154152	-0.270855	0.129426
ENSG00000055955	ITIH4	0.000175155	-0.207	0.339938
ENSG00000101265	RASSF2	0.000187627	0.204178	0.0851848
ENSG00000153071	DAB2	0.000193863	0.205319	0.075445
ENSG00000259330	RP11-64K12.2	0.000201721	0.204613	0.162201
ENSG00000150540	HNMT	0.000262124	0.220008	0.244065
ENSG00000148677	ANKRD1	0.000278142	-0.267996	0.131685
ENSG00000203812	HIST2H2AA4	0.000287331	-0.252456	0.224282
ENSG00000211697	TRGV5	0.000327566	0.348218	0.1584
ENSG00000180616	SSTR2	0.000356134	-0.265032	0.105048
ENSG00000140511	HAPLN3	0.000373741	-0.243303	0.302147
ENSG00000117676	RPS6KA1	0.000482328	0.207507	0.188628
ENSG00000104951	IL4I1	0.000486026	-0.205898	0.427282
ENSG00000168438	CDC40	0.000498295	0.21342	0.0650982
ENSG00000183558	HIST2H2AA3	0.000544591	-0.219045	0.229222
ENSG00000158517	NCF1	0.000580316	-0.23503	0.27618
ENSG00000152672	CLEC4F	0.000622193	-0.230304	0.0630899
ENSG00000106258	CYP3A5	0.000624631	0.247751	0.275193
ENSG00000102755	FLT1	0.000697924	0.271465	0.0794253
ENSG00000243649	CFB	0.00078573	-0.366773	0.177334
ENSG00000166750	SLFN5	0.00102987	-0.240189	0.0765697
ENSG00000160293	VAV2	0.00105959	-0.202712	0.312926
ENSG00000227191	TRGC2	0.00125801	0.303498	0.068892
ENSG00000038427	VCAN	0.00144266	0.229955	0.0759567
ENSG00000108688	CCL7	0.00154961	-0.493662	0.105697
ENSG00000183019	C19orf59	0.00190095	0.257114	0.0525082
