# Supplementary material for: A genetic variant controls interferon-β gene expression in human myeloid cells by preventing C/EBP-β binding on a conserved enhancer
Source: PLoS Genet. 2020 Nov 4;16(11):e1009090. doi: 10.1371/journal.pgen.1009090 (PMC7641354; doi:10.1371/journal.pgen.1009090)
Supplement: S4 Table — (XLSX) [file pgen.1009090.s009.xlsx]

## Sheet: Feuil1
S4 Table
GO category	ontology	GO term	Number of genes in GO category	Number of trans regulated genes in GO category	Fold Enrichment	Pvalue	FDR
GO:0051607	BP	defense response to virus	187	66	10.2524	1.21261e-48	2.37731e-44
GO:0009615	BP	response to virus	254	71	8.11986	1.77804e-44	1.74293e-40
GO:0006952	BP	defense response	1043	133	3.70417	2.19542e-42	1.4347e-38
GO:0045087	BP	innate immune response	644	104	4.69106	1.28149e-41	6.2809e-38
GO:0098542	BP	defense response to other organism	300	73	7.06847	3.48472e-41	1.36636e-37
GO:0043207	BP	response to external biotic stimulus	575	90	4.54672	1.43199e-34	4.0106e-31
GO:0051707	BP	response to other organism	575	90	4.54672	1.43199e-34	4.0106e-31
GO:0034340	BP	response to type I interferon	85	39	13.3281	3.81405e-34	9.3468e-31
GO:0006955	BP	immune response	1407	141	2.91104	4.32141e-33	9.41348e-30
GO:0009607	BP	response to biotic stimulus	602	90	4.3428	5.69182e-33	1.11588e-29
GO:0060337	BP	type I interferon signaling pathway	81	37	13.2691	2.41002e-32	3.93737e-29
GO:0071357	BP	cellular response to type I interferon	81	37	13.2691	2.41002e-32	3.93737e-29
GO:0048525	BP	negative regulation of viral process	73	33	13.1315	9.31438e-29	1.40468e-25
GO:1903901	BP	negative regulation of viral life cycle	64	31	14.0704	3.01282e-28	4.21902e-25
GO:0002376	BP	immune system process	1965	157	2.32092	6.56723e-26	8.58337e-23
GO:0045071	BP	negative regulation of viral genome replication	47	26	16.0694	7.58748e-26	9.29703e-23
GO:0043900	BP	regulation of multi-organism process	295	55	5.41582	8.86059e-25	1.02183e-21
GO:0019221	BP	cytokine-mediated signaling pathway	578	77	3.86978	1.00345e-24	1.09293e-21
GO:0034341	BP	response to interferon-gamma	147	40	7.90435	1.13452e-24	1.17065e-21
GO:0034097	BP	response to cytokine	842	94	3.24294	1.71258e-24	1.67876e-21
GO:1903900	BP	regulation of viral life cycle	113	35	8.99732	8.59713e-24	8.02603e-21
GO:0050792	BP	regulation of viral process	164	40	7.085	9.99842e-23	8.90996e-20
GO:0043901	BP	negative regulation of multi-organism process	124	35	8.19917	2.75141e-22	2.34527e-19
GO:0009605	BP	response to external stimulus	1282	115	2.60575	4.46759e-22	3.64946e-19
GO:0045069	BP	regulation of viral genome replication	75	28	10.8448	8.859e-22	6.94723e-19
GO:0043903	BP	regulation of symbiosis, encompassing mutualism through parasitism	182	40	6.38429	6.1807e-21	4.66049e-18
GO:0002252	BP	immune effector process	861	89	3.00269	8.03782e-21	5.83635e-18
GO:0051704	BP	multi-organism process	1547	126	2.36594	1.09467e-20	7.66462e-18
GO:0071345	BP	cellular response to cytokine stimulus	778	82	3.06167	1.15503e-19	7.8084e-17
GO:0006950	BP	response to stress	2556	170	1.93202	2.15352e-19	1.40733e-16
GO:0019079	BP	viral genome replication	99	29	8.50916	3.80269e-19	2.40489e-16
GO:0060333	BP	interferon-gamma-mediated signaling pathway	78	26	9.68283	7.26787e-19	4.45271e-16
GO:0071346	BP	cellular response to interferon-gamma	131	32	7.09582	2.08646e-18	1.23955e-15
GO:0019058	BP	viral life cycle	263	44	4.85982	4.55477e-18	2.62636e-15
GO:0031347	BP	regulation of defense response	511	58	3.29709	2.09262e-15	1.17217e-12
GO:0007166	BP	cell surface receptor signaling pathway	1719	121	2.04472	9.22454e-15	5.02353e-12
GO:0044419	BP	interspecies interaction between organisms	736	70	2.76276	1.74342e-14	9.23777e-12
GO:0016032	BP	viral process	679	66	2.82357	3.94431e-14	2.03495e-11
GO:0001817	BP	regulation of cytokine production	454	52	3.32714	4.7558e-14	2.3907e-11
GO:0045088	BP	regulation of innate immune response	332	43	3.76231	1.33248e-13	6.53084e-11
GO:0044403	BP	symbiont process	718	66	2.6702	5.354e-13	2.56013e-10
GO:0010033	BP	response to organic substance	2025	130	1.86484	6.97914e-13	3.25776e-10
GO:0001816	BP	cytokine production	502	52	3.00901	2.44702e-12	1.11567e-09
GO:0002682	BP	regulation of immune system process	1030	81	2.2844	3.45034e-12	1.53736e-09
GO:0080134	BP	regulation of response to stress	983	78	2.30497	6.06288e-12	2.64139e-09
GO:0071310	BP	cellular response to organic substance	1690	112	1.92511	7.52337e-12	3.20643e-09
GO:0035456	BP	response to interferon-beta	20	11	15.9767	1.39079e-11	5.80138e-09
GO:0050776	BP	regulation of immune response	692	61	2.56063	2.62179e-11	1.07084e-08
GO:0042221	BP	response to chemical	2529	146	1.67698	5.53567e-11	2.21483e-08
GO:0035455	BP	response to interferon-alpha	18	10	16.1381	1.09797e-10	4.30513e-08
GO:0032479	BP	regulation of type I interferon production	107	21	5.70111	1.57338e-10	5.99096e-08
GO:0050896	BP	response to stimulus	4968	238	1.39161	1.58903e-10	5.99096e-08
GO:0070887	BP	cellular response to chemical stimulus	1981	121	1.77429	1.75395e-10	6.48797e-08
GO:0032606	BP	type I interferon production	108	21	5.64832	1.88878e-10	6.85733e-08
GO:0032101	BP	regulation of response to external stimulus	443	44	2.88518	5.05246e-10	1.80097e-07
GO:0050691	BP	regulation of defense response to virus by host	34	12	10.2524	1.06267e-09	3.72028e-07
GO:0031349	BP	positive regulation of defense response	329	36	3.17856	1.58222e-09	5.442e-07
GO:0050688	BP	regulation of defense response to virus	60	15	7.26212	2.02948e-09	6.85999e-07
GO:0045089	BP	positive regulation of innate immune response	272	32	3.41747	2.24482e-09	7.45927e-07
GO:0002831	BP	regulation of response to biotic stimulus	103	19	5.35846	3.61869e-09	1.18241e-06
GO:0048584	BP	positive regulation of response to stimulus	1403	91	1.88412	3.68336e-09	1.18381e-06
GO:0050778	BP	positive regulation of immune response	530	47	2.576	4.95142e-09	1.56569e-06
GO:0006954	BP	inflammatory response	431	41	2.76331	6.9742e-09	2.1703e-06
GO:0002684	BP	positive regulation of immune system process	723	57	2.29013	7.63555e-09	2.33898e-06
GO:0023052	BP	signaling	3521	176	1.45201	2.68007e-08	8.0835e-06
GO:0060759	BP	regulation of response to cytokine stimulus	143	21	4.26586	3.75298e-08	1.11481e-05
GO:0007154	BP	cell communication	3538	176	1.44504	3.88046e-08	1.13547e-05
GO:0002230	BP	positive regulation of defense response to virus by host	23	9	11.3668	4.82202e-08	1.39023e-05
GO:0065009	BP	regulation of molecular function	2045	115	1.63353	6.81153e-08	1.93536e-05
GO:0001819	BP	positive regulation of cytokine production	295	31	3.05255	7.64181e-08	2.14025e-05
GO:0007165	BP	signal transduction	3320	166	1.45242	9.31738e-08	2.57278e-05
GO:0051239	BP	regulation of multicellular organismal process	1595	95	1.73016	9.93489e-08	2.70519e-05
GO:0060760	BP	positive regulation of response to cytokine stimulus	41	11	7.7935	1.35895e-07	3.64962e-05
GO:0032611	BP	interleukin-1 beta production	51	12	6.83494	1.77292e-07	4.69705e-05
GO:0032612	BP	interleukin-1 production	61	13	6.19066	1.8967e-07	4.95797e-05
GO:0002253	BP	activation of immune response	428	38	2.57907	2.21764e-07	5.72064e-05
GO:0048583	BP	regulation of response to stimulus	2532	133	1.52585	2.4324e-07	6.11516e-05
GO:0032731	BP	positive regulation of interleukin-1 beta production	27	9	9.68283	2.43296e-07	6.11516e-05
GO:0032652	BP	regulation of interleukin-1 production	53	12	6.57702	2.79148e-07	6.92747e-05
GO:0032651	BP	regulation of interleukin-1 beta production	44	11	7.26212	2.99303e-07	7.33478e-05
GO:0002218	BP	activation of innate immune response	235	26	3.21388	3.27073e-07	7.91639e-05
GO:0001959	BP	regulation of cytokine-mediated signaling pathway	136	19	4.05825	3.76152e-07	8.99325e-05
GO:0002221	BP	pattern recognition receptor signaling pathway	139	19	3.97066	5.31316e-07	0.000125499
GO:0003950	MF	NAD+ ADP-ribosyltransferase activity	16	7	12.7087	6.40108e-07	0.000149397
GO:0048519	BP	negative regulation of biological process	3186	157	1.43145	6.9479e-07	0.000160251
GO:0001818	BP	negative regulation of cytokine production	173	21	3.52612	1.00405e-06	0.000228888
GO:0046596	BP	regulation of viral entry into host cell	24	8	9.68283	1.16064e-06	0.000261544
GO:0032732	BP	positive regulation of interleukin-1 production	32	9	8.16989	1.2408e-06	0.000276431
GO:0051091	BP	positive regulation of DNA binding transcription factor activity	177	21	3.44643	1.46464e-06	0.000322631
GO:0001730	MF	2'-5'-oligoadenylate synthetase activity	4	4	29.0485	1.65347e-06	0.000356253
GO:0016814	MF	hydrolase activity, acting on carbon-nitrogen (but not peptide) bonds, in cyclic amidines	25	8	9.29552	1.65361e-06	0.000356253
GO:0005126	MF	cytokine receptor binding	164	20	3.5425	1.6932e-06	0.0003589
GO:0032480	BP	negative regulation of type I interferon production	42	10	6.91631	1.70251e-06	0.0003589
GO:0045824	BP	negative regulation of innate immune response	34	9	7.68931	2.17663e-06	0.000453965
GO:1902533	BP	positive regulation of intracellular signal transduction	643	47	2.1233	2.21687e-06	0.000457493
GO:0002758	BP	innate immune response-activating signal transduction	217	23	3.07887	3.32855e-06	0.000679753
GO:0002757	BP	immune response-activating signal transduction	388	33	2.47062	3.75811e-06	0.000759565
GO:0043122	BP	regulation of I-kappaB kinase/NF-kappaB signaling	173	20	3.35821	3.90868e-06	0.000781936
GO:0009967	BP	positive regulation of signal transduction	994	63	1.8411	4.63574e-06	0.000918017
GO:0046597	BP	negative regulation of viral entry into host cell	14	6	12.4494	4.91432e-06	0.000963451
GO:0002764	BP	immune response-regulating signaling pathway	413	34	2.3914	5.45401e-06	0.00105867
GO:0051336	BP	regulation of hydrolase activity	807	54	1.94377	5.53576e-06	0.00106401
GO:0051716	BP	cellular response to stimulus	4178	192	1.33492	5.65124e-06	0.00107566
GO:0001961	BP	positive regulation of cytokine-mediated signaling pathway	38	9	6.87991	5.95354e-06	0.00112135
GO:0010647	BP	positive regulation of cell communication	1065	66	1.80019	6.00572e-06	0.00112135
GO:0060700	BP	regulation of ribonuclease activity	9	5	16.1381	6.58282e-06	0.00121751
GO:0023056	BP	positive regulation of signaling	1072	66	1.78843	7.70086e-06	0.00141099
GO:0043123	BP	positive regulation of I-kappaB kinase/NF-kappaB signaling	137	17	3.60456	8.07615e-06	0.00146605
GO:0007249	BP	I-kappaB kinase/NF-kappaB signaling	203	21	3.00502	1.2993e-05	0.00231602
GO:0003725	MF	double-stranded RNA binding	63	11	5.07196	1.29948e-05	0.00231602
GO:0050777	BP	negative regulation of immune response	88	13	4.29126	1.43712e-05	0.00253826
GO:0031348	BP	negative regulation of defense response	115	15	3.78893	1.5037e-05	0.00260886
GO:0051092	BP	positive regulation of NF-kappaB transcription factor activity	115	15	3.78893	1.5037e-05	0.00260886
GO:0005539	MF	glycosaminoglycan binding	76	12	4.58661	1.537e-05	0.00264324
GO:0046718	BP	viral entry into host cell	89	13	4.24304	1.62902e-05	0.00277713
GO:0032757	BP	positive regulation of interleukin-8 production	33	8	7.04206	1.64834e-05	0.00278583
GO:0006471	BP	protein ADP-ribosylation	25	7	8.13358	2.03048e-05	0.00335057
GO:0019239	MF	deaminase activity	25	7	8.13358	2.03048e-05	0.00335057
GO:0002697	BP	regulation of immune effector process	242	23	2.76081	2.03376e-05	0.00335057
GO:0032481	BP	positive regulation of type I interferon production	66	11	4.84142	2.05735e-05	0.00336119
GO:0032020	BP	ISG15-protein conjugation	6	4	19.3657	2.34091e-05	0.00379286
GO:0016763	MF	transferase activity, transferring pentosyl groups	35	8	6.63966	2.62328e-05	0.00421553
GO:0032103	BP	positive regulation of response to external stimulus	182	19	3.03254	2.95391e-05	0.00470824
GO:0072562	CC	blood microparticle	46	9	5.6834	3.11808e-05	0.00492984
GO:0010950	BP	positive regulation of endopeptidase activity	124	15	3.51393	3.72751e-05	0.0058338
GO:1902187	BP	negative regulation of viral release from host cell	12	5	12.1035	3.78233e-05	0.0058338
GO:0016553	BP	base conversion or substitution editing	12	5	12.1035	3.78233e-05	0.0058338
GO:0048020	MF	CCR chemokine receptor binding	19	6	9.17321	3.80886e-05	0.0058338
GO:0042379	MF	chemokine receptor binding	37	8	6.28076	4.04022e-05	0.00609296
GO:0050701	BP	interleukin-1 secretion	37	8	6.28076	4.04022e-05	0.00609296
GO:2001056	BP	positive regulation of cysteine-type endopeptidase activity	111	14	3.66377	4.23135e-05	0.00633248
GO:0051090	BP	regulation of DNA binding transcription factor activity	289	25	2.51285	4.40227e-05	0.00653838
GO:0098586	BP	cellular response to virus	38	8	6.11547	4.95885e-05	0.00730964
GO:0047844	MF	deoxycytidine deaminase activity	7	4	16.5991	5.3068e-05	0.00776416
GO:0005125	MF	cytokine activity	114	14	3.56736	5.70586e-05	0.00828618
GO:0030545	MF	receptor regulator activity	191	19	2.88964	5.76107e-05	0.00830483
GO:0035458	BP	cellular response to interferon-beta	13	5	11.1725	5.9653e-05	0.00847461
GO:0071360	BP	cellular response to exogenous dsRNA	13	5	11.1725	5.9653e-05	0.00847461
GO:0044093	BP	positive regulation of molecular function	1167	67	1.66774	6.32589e-05	0.00892224
GO:0097367	MF	carbohydrate derivative binding	1398	77	1.59995	6.63321e-05	0.00928887
GO:0051240	BP	positive regulation of multicellular organismal process	881	54	1.7805	6.73085e-05	0.00935875
GO:0032647	BP	regulation of interferon-alpha production	21	6	8.29957	7.16549e-05	0.00989292
GO:0032637	BP	interleukin-8 production	51	9	5.12621	7.34435e-05	0.0100689
GO:0070555	BP	response to interleukin-1	147	16	3.16174	7.59746e-05	0.0103436
GO:0034612	BP	response to tumor necrosis factor	213	20	2.72756	8.34925e-05	0.0112888
GO:0045862	BP	positive regulation of proteolysis	265	23	2.52119	8.45011e-05	0.0113469
GO:0030260	BP	entry into host cell	104	13	3.63106	8.70184e-05	0.0113733
GO:0044409	BP	entry into host	104	13	3.63106	8.70184e-05	0.0113733
GO:0051806	BP	entry into cell of other organism involved in symbiotic interaction	104	13	3.63106	8.70184e-05	0.0113733
GO:0051828	BP	entry into other organism involved in symbiotic interaction	104	13	3.63106	8.70184e-05	0.0113733
GO:0060338	BP	regulation of type I interferon-mediated signaling pathway	41	8	5.668	8.81531e-05	0.0114453
GO:0050704	BP	regulation of interleukin-1 secretion	31	7	6.55934	9.21518e-05	0.0118641
GO:0052548	BP	regulation of endopeptidase activity	249	22	2.56653	9.25892e-05	0.0118641
GO:0032607	BP	interferon-alpha production	22	6	7.92232	9.5559e-05	0.0120867
GO:0009164	BP	nucleoside catabolic process	22	6	7.92232	9.5559e-05	0.0120867
GO:0002753	BP	cytoplasmic pattern recognition receptor signaling pathway	53	9	4.93276	0.000100396	0.0126171
GO:0016554	BP	cytidine to uridine editing	8	4	14.5242	0.000103121	0.012877
GO:0050790	BP	regulation of catalytic activity	1464	79	1.56751	0.000104847	0.0130097
GO:0005488	MF	binding	8849	343	1.12596	0.000107236	0.0132224
GO:0048518	BP	positive regulation of biological process	3495	160	1.32983	0.00011293	0.0138374
GO:0010952	BP	positive regulation of peptidase activity	137	15	3.18049	0.000118592	0.0144409
GO:0046135	BP	pyrimidine nucleoside catabolic process	15	5	9.68283	0.000131124	0.0158684
GO:0043168	MF	anion binding	1760	91	1.50194	0.000132393	0.0159237
GO:0050702	BP	interleukin-1 beta secretion	33	7	6.1618	0.000140693	0.0168188
GO:0003727	MF	single-stranded RNA binding	69	10	4.20993	0.000165467	0.0196605
GO:0002548	BP	monocyte chemotaxis	34	7	5.98057	0.000171754	0.0202846
GO:0030162	BP	regulation of proteolysis	490	34	2.01561	0.000178393	0.0207988
GO:1990111	CC	spermatoproteasome complex	4	3	21.7864	0.000180193	0.0207988
GO:0039530	BP	MDA-5 signaling pathway	9	4	12.9104	0.000180352	0.0207988
GO:0004126	MF	cytidine deaminase activity	9	4	12.9104	0.000180352	0.0207988
GO:0008219	BP	cell death	1375	74	1.56334	0.00019932	0.0228519
GO:2000116	BP	regulation of cysteine-type endopeptidase activity	176	17	2.80582	0.000201067	0.0229181
GO:0002534	BP	cytokine production involved in inflammatory response	25	6	6.97164	0.000206965	0.0234541
GO:0052547	BP	regulation of peptidase activity	264	22	2.42071	0.0002161	0.0243485
GO:0001664	MF	G-protein coupled receptor binding	129	14	3.15255	0.000218417	0.0244689
GO:0032677	BP	regulation of interleukin-8 production	47	8	4.94443	0.000240257	0.0267628
GO:0010469	BP	regulation of signaling receptor activity	231	20	2.51502	0.000251667	0.0278754
GO:0032727	BP	positive regulation of interferon-alpha production	17	5	8.54368	0.000254561	0.0280375
GO:0048018	MF	receptor ligand activity	180	17	2.74347	0.000263191	0.028826
GO:0012501	BP	programmed cell death	1296	70	1.56898	0.000276611	0.03012
GO:0071347	BP	cellular response to interleukin-1	132	14	3.0809	0.000278078	0.03012
GO:0071356	BP	cellular response to tumor necrosis factor	198	18	2.64077	0.000280989	0.0302681
GO:0005102	MF	signaling receptor binding	843	50	1.72292	0.000286496	0.0306926
GO:0048245	BP	eosinophil chemotaxis	10	4	11.6194	0.000292068	0.0311196
GO:0031325	BP	positive regulation of cellular metabolic process	1973	98	1.44285	0.000306967	0.0325302
GO:0032755	BP	positive regulation of interleukin-6 production	49	8	4.74261	0.000323606	0.0341091
GO:0002683	BP	negative regulation of immune system process	272	22	2.34951	0.000328897	0.0344814
GO:0051701	BP	interaction with host	167	16	2.78309	0.000337515	0.0351967
GO:0032608	BP	interferon-beta production	38	7	5.35104	0.000355938	0.0369215
GO:0006919	BP	activation of cysteine-type endopeptidase activity involved in apoptotic process	76	10	3.82217	0.000371461	0.038329
GO:0044270	BP	cellular nitrogen compound catabolic process	531	35	1.91468	0.000380597	0.039066
GO:0050706	BP	regulation of interleukin-1 beta secretion	28	6	6.22468	0.00040181	0.040816
GO:0008009	MF	chemokine activity	28	6	6.22468	0.00040181	0.040816
GO:0043902	BP	positive regulation of multi-organism process	137	14	2.96846	0.000408645	0.0412963
GO:0032760	BP	positive regulation of tumor necrosis factor production	52	8	4.469	0.000491533	0.049418
GO:0005829	CC	cytosol	3672	163	1.28946	0.000499336	0.0499463
