# Supplementary material for: A genetic variant controls interferon-β gene expression in human myeloid cells by preventing C/EBP-β binding on a conserved enhancer
Source: PLoS Genet. 2020 Nov 4;16(11):e1009090. doi: 10.1371/journal.pgen.1009090 (PMC7641354; doi:10.1371/journal.pgen.1009090)
Supplement: S5 Table — (XLSX) [file pgen.1009090.s010.xlsx]

## Sheet: Feuil1
	S5 Table
				Genetic Diversity			Empirical P-values			Haplotype lengths		Empirical P-value		Frequency correlation	Empirical P-value
	Population		number of individuals	Observed Diversity (θπ)	Neutral Diversity (θS)	Tajima's D	Prob (D<x)	Prob (D>x)		Derived Allele frequency	iHS	Prob (|iHS|>x)		β(1) statistic	Prob (β>x)
	ASW		61	99.852	106.748	-0.2156	0.806679	0.19326		0.254	-1.20575	0.760989		-0.929864	0.775849
	CEU		85	89.968	66.5491	1.139	0.85542	0.144525		0.271	-1.22563	0.460309		0.331883	0.520695
	CHB		97	77.129	65.383	0.5757	0.524547	0.47539		0.546	0.18532	0.53737		2.42842	0.423381
	CHS		100	80.513	66.235	0.6894	0.565676	0.434277		0.465	-0.23442	0.842337		4.91866	0.334908
	CLM		60	87.563	76.858	0.4642	0.87614	0.123818		0.408	-1.52348	0.198979		-0.14984	0.558738
	FIN		93	83.724	61.0316	1.1942	0.830818	0.16915		0.36	-0.95704	0.58155		5.06243	0.303317
	GBR		89	87.606	65.1473	1.1117	0.862796	0.137165		0.264	-1.032	0.64285		0.0308099	0.558267
	IBS		14	95.156	74.0083	1.1222	0.926345	0.0736395		0.25	-1.20083	0.429399		-0.481285	0.755516
	JPT		89	77.766	67.7532	0.4768	0.42738	0.57255		0.618	-0.05007	0.874209		4.71916	0.343289
	LWK		97	101.612	106.119	-0.1367	0.805156	0.19478		0.258	-0.85943	0.857432		-0.852812	0.792197
	MXL		66	84.232	74.4104	0.4363	0.769998	0.229979		0.447	-1.2372	0.336123		4.36592	0.317959
	PUR		55	91.214	81.3556	0.4071	0.886687	0.113279		0.318	-0.95444	0.758022		-0.654225	0.730428
	TSI		98	89.205	62.0218	1.4026	0.960142	0.0398421		0.291	-0.95241	0.707631		0.537962	0.498796
	YRI		88	100.886	98.8711	0.066	0.798759	0.201183		0.295	-1.34541	0.628197		-0.840071	0.78693
	All statistics are computed for rs12553564, using A as the ancestral and G as the derived allele.
	Beta-statistics are computed considering a 1 kb window around the SNP (500 bp on each side). All other statistics are computed considering a 100 kb window around the SNP ( chr9 : 20,967,444 to 21,067,274)
	Statistics are reported separately for each population.
	For each population, Empirical P-values are computed by comparing the observed value to those of all other common SNPs of chromosome 9 (MAF>5%) in the population of interest.
