# Supplementary material for: A genetic variant controls interferon-β gene expression in human myeloid cells by preventing C/EBP-β binding on a conserved enhancer
Source: PLoS Genet. 2020 Nov 4;16(11):e1009090. doi: 10.1371/journal.pgen.1009090 (PMC7641354; doi:10.1371/journal.pgen.1009090)
Supplement: S6 Table — (XLSX) [file pgen.1009090.s011.xlsx]

## Sheet: Feuil1
S6 Table : primers used in the manuscript
Mouse enhancer cloning	E1	Forward	5’-TGACCAGGTACCATCTGAACTAGTCTTGAAATGCTGGAGGAATAATC-3’
		Reverse	5’-TGACATGAATTCGAGCTCGCTAGCTCTTGCACAGTGACTCTATG-3’
	E2	Forward	5’-TGACCAGGTACCATCTGAACTAGTCTAGATGTTTCGTTTTGCTTAG-3’
		Reverse	5’-TGACATGAATTCGAGCTCGCTAGCGGCTGAGGATTACCTTATTTC-3’
	E3	Forward	5’-TGACCAGGTACCATCTGAACTAGTCTCTTCGTTGTTCTGGAATAAC-3’
		Reverse	5’-TGACATGAATTCGAGCTCGCTAGCTAGAGACCCCAGAAATTCAATATG-3’
	E4	Forward	5’-TGACCAGGTACCATCTGAACTAGTAGCCAAACAGAAAACAAAATC-3’
		Reverse	5’-TGACATGAATTCGAGCTCGCTAGCCACGAAACCAAGTATTACAC-3’
	E5	Forward	5’-TGACCAGGTACCATCTGAACTAGTTGCTTAAAAGGGCATTTC-3’
		Reverse	5’-TGACATGAATTCGAGCTCGCTAGCAGCTACTTAAATTGCAGTTTAG-3’
	E6	Forward	5’-TGACCAGGTACCATCTGAACTAGTCTGTTGTGGCTTCGCAATGC-3’
		Reverse	5’-TGACATGAATTCGAGCTCGCTAGCCCTGCGCTATGTAAATCC-3’
	E5 mutagenesis (SLIC)	Forward	5'-GCAGCAGTCCACATGATC-3'
		Reverse	5'-GTGGACTGCTGCTGACAAATCTTGGGCTTT-3'
Human enhancer cloning (SLIC)	IFNB1 promoter	Forward	5'-CCTGAGCTCGCTAGCCATAGGAAGGACCAACTGTATC-3'
		Reverse	5'-GGCCAGATCTTGATATCCTCCTTTCTCCATGGGTATG-3'
	pGL4.12	Forward	5'-GGATATCAAGATCTGGCCTC-3'
		Reverse	5'-GGCTAGCGAGCTCAG-3'
	hsE5	Forward	5'-CCTGAGCTCGCTAGCCAATATATCCTGTACATTCTGTA-3'
		Reverse	5'-ACAGTTGGTCCTTCCTATAATTATAATTGCAGTTCAGTAG-3'
	vector	Forward	5'-ATAGGAAGGACCAACTGTATC-3'
		Reverse	5'-GGCTAGCGAGCTCAG-3'
	rs12553564 mutagenesis	Forward	5'-GCAGTGGGCCACATGATC-3'
		Reverse	5'-TGTGGCCCACTGCTGGCAAATCTTGGATTTC-3'
PCR analysis of C/EBP-β ChIP	HACD4 peak	Forward	5’-GGGGAAACAGGAAAACCAAG-3’
		Reverse	5’-ATTATGGGATGGCGCTGAG-3’
	rs12553564	Forward	5’-GTCCTGGAAAATCACCTAGTGC-3’
		Reverse	5’-GCCAAACATAGACCCTCTTGAC-3’
	rs12551341	Forward	5’-GAAAGAGGGAGAGGGGAGTG-3’
		Reverse	5’-GAGTTTTAGTATATCCAAAGAGATGTGC-3’
	IL1A peak	Forward	5’-ATGAGGTGTTGCGTGTCTTG-3’
		Reverse	5’-CGTGACTTCCAAAGTTGCTG-3’
